# Supplementary material for: Comparison of Photophysical Properties of Lanthanide(III) Complexes of DTTA- or DO3A-Appended Aryl-2,2′-Bipyridines
Source: Molecules. 2023 Jan 11;28(2):724. doi: 10.3390/molecules28020724 (PMC9864760; doi:10.3390/molecules28020724)
Supplement: Supplementary file 1 [file molecules-28-00724-s001.zip]

Archive with 1 entries (1 files):
- molecules-2101245-supplementary.pdf
